# Supplementary material for: AP2/ERF and R2R3-MYB family transcription factors: potential associations between temperature stress and lipid metabolism in Auxenochlorella protothecoides
Source: Biotechnol Biofuels. 2021 Jan 15;14:22. doi: 10.1186/s13068-021-01881-6 (PMC7811268; doi:10.1186/s13068-021-01881-6)
Supplement: Supplementary file 2 — Additional file 2: Table S1. The RNA-seq data for the putative AP2/ERF and R2R3-MYB transcriptional factors of A. protothecoides. Table S2. The relative transcript levels of AP2/ERF and R2R3-MYB genes in response to low and high temperature stress in A. protothecoides grown for 168 h. Table S3. The detailed information of lipid species identified in this study. Table S4. The contents of the glycerolipid molecular species in A. protothecoides grown for 96 h under low, normal and high temperature conditions. Table S5. The RNA-seq data for the putative genes in glycerolipid metabolism of A. protothecoides grown for 96 h under low and high temperature stress. Table S6. Subcellular localization predictions for candidate proteins involved in glycerolipid metabolism in A. protothecoides. Table S7. The relative transcript levels of 32 individual genes associated with lipid metabolism in response to low and high temperature stress in A. protothecoides grown for 168 h. Table S8. Primers sequences used for RT-qPCR analysis. [file 13068_2021_1881_MOESM2_ESM.xlsx]

## Sheet: Table S1
Table S1. The RNA-seq data for the putative AP2/ERF and R2R3-MYB transcriptional factors of Auxenochlorella protothecoides. The changes of these genes at the transcript level were done according to our previous study (Xing et al., 2018). LT: low temperature; NT: normal temperature; HT: high temperature.
Gene name	Gene ID	Conserved domain	Putative function	log2 FC (LT/NT)	log2 FC (HT/NT)	RPKM_LT	RPKM_NT	RPKM_HT
ApAP2-1	F751_2972	2 AP2	Floral homeotic protein APETALA 2	7.7366		72.5737	0.31708	0.429076
ApAP2-2	F751_3332	2 AP2	AP2-like ethylene-responsive transcription factor PLT2	1.2941	-0.83908	221.913	84.3534	35.3835
ApAP2-3	F751_3448	3 AP2	AP2-like ethylene-responsive transcription factor AIL5	-2.1443	0.46622	16.8876	69.5886	72.2147
ApAP2-4	F751_4622	2 AP2	AP2-like ethylene-responsive transcription factor PLT2		-1.2669	17.8821	21.3431	6.65203
ApAP2-5	F751_3575	3 AP2	AP2-like ethylene-responsive transcription factor TOE3	0.26007	-0.50552	27.9003	21.7173	11.5045
ApAP2-6	F751_4330	2 AP2	AP2-like ethylene-responsive transcription factor BBM2	3.4773		31.8963	2.67033	2.1085
ApERF1	F751_4146	1 AP2	AP2-like ethylene-responsive transcription factor AIL1	-0.30687	-2.7858	75.624	87.1804	9.46986
ApERF2	F751_3946	1 AP2	Ethylene-responsive transcription factor WRI1	1.968	-3.2905	19.3054	4.59718	0.3578
ApERF3	F751_1877	1 AP2	Ethylene-responsive transcription factor 1	0.2766	-3.1178	19.6837	15.1491	1.31427
ApERF4	F751_4528	1 AP2	Ethylene-responsive transcription factor	-1.2934	-0.6747	27.1471	62.0318	29.1947
ApERF5	F751_5470	1 AP2	AP2-like ethylene-responsive transcription factor ANT	4.4391	-1.5379	49.7119	2.1363	0.555244
ApERF6	F751_1625	1 AP2	AP2-like ethylene-responsive transcription factor SNZ	0.61186	0.6957	53.8773	32.855	40.0392
ApMYB1	F751_3367	2R-MYB	Cell division cycle 5-like protein	0.62928	-0.87899	114.292	68.8827	28.1399
ApMYB2	F751_3976	2R-MYB	Transcription factor LAF1	0.61173	-0.96421	77.5854	47.3158	18.2686
ApMYB3	F751_4808	2R-MYB	Myb-related protein B	-0.26209	-1.7836	30.3951	33.9777	7.42247
ApMYB4	F751_2710	2R-MYB	Transcriptional activator Myb	3.0544	2.5801	9.87507	1.10741	5.01214
ApMYB5	F751_6948	2R-MYB	Transcription factor MYB98	-6.0926	-2.2403	0.177963	11.2966	1.80552
ApMYB6	MT863608	2R-MYB	Transcription factor MYB44	0.64624	1.3956	24.9284	14.841	29.3992

## Sheet: Table S2
Table S2. The relative transcript levels of AP2/ERF and R2R3-MYB genes in response to low and high temperature stress in A. protothecoides grown for 168 hours. LT: low temperature; HT: high temperature.
Gene name	0 h	LT-48 h	LT-96 h	LT-168 h	HT-48 h	HT-96 h	HT-168 h
ApAP2-1	1	4.0251	2.44095	-1.86473	-1.72308	-2.96418	-3.15469
ApAP2-2	1	1.22303	0.237874	-1.43935	-1.40249	-3.40787	-4.85264
ApAP2-3	1	-2.91696	-2.70637	-1.18067	1.39145	1.13894	1.30291
ApAP2-4	1	-0.480349	-0.0781403	1.24838	0.822784	-1.2084	-3.2887
ApAP2-5	1	0.401082	-2.01409	-1.68811	-2.46647	-2.91012	-3.21461
ApAP2-6	1	-2.78996	-2.63151	-1.14395	1.01762	1.886	1.25524
ApERF1	1	-0.890268	0.931699	-0.238316	-1.34565	-4.6358	-4.7041
ApERF3	1	-0.220822	1.71892	-0.740373	-1.52186	-3.76189	-2.7548
ApERF4	1	-0.273541	-1.01813	-0.141884	-1.17361	-1.62232	-3.18448
ApERF5	1	2.84675	-0.236041	-1.87234	-0.988769	-4.09323	-5.24319
ApERF6	1	1.00667	0.845947	0.682227	1.45454	-0.289162	-0.877283
ApMYB1	1	-0.731505	0.314541	-0.171294	0.950064	0.429978	-0.166494
ApMYB2	1	0.803171	0.710864	-0.181791	0.945746	-0.919086	-2.03204
ApMYB3	1	0.22509	1.1366	0.213671	-1.47682	-3.14432	-4.1427
ApMYB4	1	-0.0947227	-0.0133924	-0.882138	0.469454	-0.667425	-1.65785
ApMYB5	1	-3.72247	-4.64004	1.38327	-2.37403	-1.24913	-2.52061
ApMYB6	1	2.35853	0.597947	2.10183	2.88619	0.952052	0.0709235

## Sheet: Table S3
Table S3. The detailed information of lipid species identified in this study.
Lipid name abbreviation	Description	Lipid class	Lipid species identified
MAG	Monoacylglycerols	Neutral lipids	8
DAG	Diacylglycerols	Neutral lipids	38
TAG	Triacylglycerols	Neutral lipids	47
MGDG	Monogalactosyldiacylglycerols	Glycolipids	36
DGDG	Digalactosyldiacylglycerols	Glycolipids	13
LPE	Lyso-phosphatidylethanolamines	Phospholipids	4
PA	Phosphatidic acids	Phospholipids	19
PC	Phosphatidylcholines	Phospholipids	11
PE	Phosphatidylethanolamines	Phospholipids	36
PG	Phosphatidylglycerols	Phospholipids	22
PI	Phosphatidylinositols	Phospholipids	20
PS	Phosphatidylserines	Phospholipids	4
CL	Cardiolipins	Phospholipids	16
DGTS	Diacylglyceryltrimethylhomo-serines	Betaine lipids	13
Total			287

## Sheet: Table S4
Table S4. The contents of the glycerolipid molecular species in A. protothecoides grown for 96 hours under low, normal and high temperature conditions. LT: low temperature; NT: normal temperature; HT: high temperature.
Lipid species	Average content (nmol mg-1 DW)			SD
	LT	NT	HT	LT	NT	HT
MAG 20:0	0.515447	0.323996	0.670576	0.0285329	0.0860348	0.131107
MAG 20:1	0.717921	0.408609	0.873404	0.138864	0.0644727	0.0881334
MAG 20:2	0.878723	0.506153	0.795294	0.195246	0.102089	0.0755332
MAG 22:0	0.770635	0.51956	0.946381	0.158176	0.140665	0.0912791
MAG 22:1	3.13841	2.41191	2.37781	0.502113	0.353759	0.328059
MAG 22:2	6.99511	7.11736	5.23527	0.343154	1.69082	0.396501
MAG 24:0	0.986919	0.80372	1.00344	0.196155	0.134604	0.202152
MAG 24:1	1.33886	0.770027	1.83876	0.310577	0.0340402	0.325448
DAG30:3(16:1/14:2)	0.0211748	0.0144123	0.0213701	0.00376038	0.00292421	0.00356864
DAG31:3(20:0/11:3)	0.0476585	0.0211004	0.0490423	0.00925919	0.00198032	0.00720316
DAG32:2(16:1/16:1)	0.0319562	0.018753	0.0253894	0.0089145	0.00159737	0.00592564
DAG32:2(18:2/14:0)	0.0840855	0.0233774	0.0244695	0.00748006	0.00508454	0.00132658
DAG32:1(18:1/14:0)	0.116087	0.0663407	0.0275322	0.011372	0.0218882	0.00629617
DAG33:2(15:0/18:2)	0.00306954	0.0223978	0.00464379	0.00129507	0.00777926	0.00323093
DAG33:1(17:1/16:0)	0.00743377	0.0678747	0.00697072	0.00139453	0.0130925	0.00261951
DAG33:1(18:1/15:0)	0.00994405	0.0704191	0.00796584	0.00404452	0.0183165	0.00322333
DAG34:4(18:3/16:1)	0.008287	0.00527554	0.00360843	0.0021019	0.00119586	0.00151894
DAG34:4(18:2/16:2)	0.00516207	0.00493604	0.00931583	0.00106975	0.00134305	0.0010363
DAG34:3(18:3/16:0)	0.180292	0.0178691	0.018663	0.020633	0.00473812	0.00378036
DAG34:3(18:2/16:1)	0.0134027	0.0858866	0.0174206	0.00186982	0.0142715	0.00248308
DAG34:3(18:1/16:2)	0.0218889	0.0158011	0.0291439	0.00657889	0.00253937	0.00312093
DAG34:2(16:0/18:2)	0.359924	0.294198	0.440168	0.0377605	0.0676423	0.0855472
DAG34:2(17:2/17:0)	0.0240136	0.0204553	0.0292068	0.00788326	0.00264252	0.00854819
DAG34:2(18:1/16:1)	0.0328783	0.16036	0.0380169	0.00743334	0.0369635	0.010312
DAG34:2(20:0/14:2)	0.130294	0.0858565	0.186842	0.029878	0.0147486	0.0456109
DAG34:2(21:0/13:2)	0.135403	0.0949531	0.19615	0.0283088	0.0169522	0.0610913
DAG34:2(22:2/12:0)	0.0161359	0.0129326	0.0175444	0.00412276	0.00419603	0.00576885
DAG34:2(23:0/11:2)	0.0292803	0.0233218	0.0425187	0.00284621	0.00616523	0.00959274
DAG34:1(15:1/19:0)	0.0472422	0.0349597	0.0618357	0.00797471	0.00453602	0.0229512
DAG34:1(16:0/18:1)	0.33407	0.718405	0.345257	0.0468177	0.148825	0.0375803
DAG34:1(17:1/17:0)	0.00512679	0.03485	0.00543841	0.00153382	0.00958606	0.00267307
DAG34:1(20:0/14:1)	0.0242003	0.0184518	0.0363817	0.00667754	0.00293585	0.0107092
DAG34:1(21:0/13:1)	0.0235244	0.0203522	0.0290554	0.0032104	0.00346621	0.00617526
DAG36:5(18:3/18:2)	0.304123	0.0430777	0.076851	0.0363171	0.00983782	0.0167732
DAG36:4(18:3/18:1)	0.233858	0.0861148	0.0631343	0.0264534	0.0205928	0.0108658
DAG36:4(18:2/18:2)	1.00718	0.854215	0.994292	0.121631	0.171786	0.114609
DAG36:4(19:0/17:4)	0.0143625	0.012589	0.0185358	0.00380103	0.00396251	0.00549333
DAG36:3(18:3/18:0)	0.0327956	0.00863851	0.00950717	0.00308335	0.00261052	0.00353751
DAG36:3(18:2/18:1)	0.731491	2.14685	0.887292	0.0866457	0.501509	0.132748
DAG36:2(18:2/18:0)	0.0916937	0.0899162	0.0747854	0.0131108	0.0169352	0.0111635
DAG36:2(18:1/18:1)	2.4586	3.37728	1.49941	0.324202	0.600337	0.180745
DAG36:1(18:1/18:0)	0.149819	0.149436	0.102541	0.0214782	0.0347809	0.0067113
DAG35:1(17:1/18:0)	0.0113227	0.0200606	0.0102243	0.00255807	0.00546551	0.00174878
DAG32:0(16:0/16:0)	0.0905038	0.0443831	0.0861662	0.0242581	0.00910265	0.00621596
DAG34:0(16:0/18:0)	0.0796735	0.0466865	0.0977091	0.0102185	0.00774777	0.00816172
DAG36:0(18:0/18:0)	0.122568	0.0573478	0.154862	0.0157934	0.00218195	0.01099
LPE16:0	0.00264186	0.00215463	0.00154894	0.000406437	0.000621383	0.000520447
LPE18:0	0.00177043	0.00125857	0.00182355	0.000441327	0.000218507	0.000347269
LPE18:1	0.0205732	0.0221672	0.0265847	0.00316075	0.00366283	0.00177871
LPE18:2	0.0181488	0.0141811	0.0125246	0.00154921	0.000914444	0.00150677
PE32:3	0.00271504	0.000642989	0.000612356	0.000265738	0.000123476	9.54977e-05
PE32:2	0.0253244	0.0158581	0.0197026	0.00197787	0.00205909	0.00309222
PE32:1	0.00250025	0.0357187	0.00720567	0.000166416	0.00421216	0.00116158
PE32:0	0.000160045	0.00300656	0.00093616	9.29269e-05	0.000680106	0.000154328
PE33:3	0.000927056	0.00263904	0.000417694	0.000284539	0.000392446	9.20854e-05
PE33:2	0.00754133	0.0450499	0.00789027	0.000435487	0.00758386	0.00138426
PE33:1	0.000692062	0.0887996	0.00272483	0.000139312	0.012868	0.000537623
PE33:0	0.000151615	0.00789564	0.000276192	7.11909e-05	0.00109072	5.38003e-05
PE34:4	0.00209647	0.00289202	0.00224062	0.000126778	0.00039899	0.000137411
PE34:3	0.0940184	0.045765	0.0248985	0.00629902	0.00721608	0.00437142
PE34:2	0.663899	0.233987	0.449797	0.0448241	0.0398152	0.0723142
PE34:1	0.0677188	0.269279	0.136415	0.00398016	0.0464889	0.0201127
PE34:0	0.00235341	0.0253727	0.0106127	0.000336669	0.00460212	0.00183542
PE35:5	0.000387433	0.000564938	0.000149445	0.000100266	0.000134611	5.84948e-05
PE35:4	0.0025074	0.018325	0.000857269	0.000279103	0.00263407	0.000187876
PE35:3	0.00282393	0.154952	0.00169156	0.000169153	0.0220547	0.000378569
PE35:2	0.00919782	0.192176	0.00918266	0.00104772	0.0282246	0.00152911
PE35:1	0.00585981	0.101979	0.0082259	0.00106431	0.0156065	0.000771009
PE36:6	0.0112252	0.00117428	0.000950191	0.00104843	0.000169907	0.000308843
PE36:5	0.201206	0.0438852	0.026584	0.0116102	0.00652805	0.00393524
PE36:4	1.12852	0.79234	0.527633	0.0755645	0.104332	0.0767877
PE36:3	0.311388	0.846239	0.356981	0.0229682	0.116053	0.049345
PE36:2	0.0832414	0.449269	0.207697	0.00685311	0.0776325	0.0251091
PE36:1	0.266235	0.197573	0.31034	0.0379878	0.00826796	0.0340136
PE37:4	0.00163533	0.00377618	0.000820596	0.000215749	0.000732934	0.000237315
PE37:3	0.00142387	0.0292973	0.00124297	0.000271898	0.00513849	0.000204344
PE37:2	0.000784782	0.0206772	0.00130013	0.000141169	0.00374303	0.000280062
PE37:1	0.00169085	0.00347689	0.000961453	0.000330649	0.000536137	0.000292533
PE38:6	0.00234006	0.00339007	0.0027946	0.000317186	0.000435665	0.000276111
PE38:5	0.000591099	0.00134247	0.0011278	0.000164098	0.000208424	0.000148775
PE38:4	0.00122382	0.00100972	0.000871084	9.56036e-05	0.000221881	0.000138577
PE38:3	0.003731	0.00387047	0.00387407	0.000657392	0.000459374	0.000381194
PE38:2	0.00149692	0.00237379	0.00128693	0.00022186	0.000431165	0.0001871
PE38:1	0.000185654	0.000504152	0.000319279	6.21512e-05	7.90919e-05	3.61351e-05
PE39:4	0.00045536	0.000268078	0.000449458	0.000140864	7.47985e-05	0.000126238
PE39:3	0.000106638	0.000117062	0.00011874	2.24737e-05	4.38471e-05	7.2671e-05
PG30:1	0.00261473	0.000977911	0.000310337	0.000871967	0.000292384	0.000122075
PG30:0	0.264569	0.0660493	0.0417781	0.0118589	0.0121915	0.00451043
PG32:2	0.0461005	0.00436603	0.00217041	0.00213158	0.000999567	0.000478231
PG32:1	0.036941	0.0755152	0.0154918	0.00276811	0.0133938	0.000928933
PG32:0	0.111506	0.186058	0.349035	0.0113406	0.0343056	0.038293
PG33:2	0.00335585	0.00854066	0.000497517	0.000226708	0.00279311	9.51429e-05
PG33:1	0.00165912	0.0828549	0.000747022	0.000368848	0.0150046	0.000197528
PG33:0	0.00235534	0.0396419	0.00559098	0.000280271	0.00755236	0.00103422
PG34:4	0.0623444	0.000819396	0.00125058	0.00413007	0.000209641	0.000297818
PG34:3	0.549936	0.00915047	0.0102043	0.030898	0.00120936	0.00155961
PG34:2	0.744667	0.101541	0.0505995	0.0484433	0.0197193	0.00657684
PG34:1	0.175135	0.495039	0.205985	0.0118258	0.102757	0.0288591
PG34:0	0.0158429	0.0511576	0.0452327	0.00209334	0.00790394	0.00424649
PG35:3	0.00473953	0.00526503	0.000391609	0.000441335	0.0010225	0.000273847
PG35:2	0.00683011	0.0259233	0.00154705	0.000742615	0.00500857	0.00058183
PG35:1	0.00414136	0.069022	0.00434942	0.000224167	0.0125832	0.000753062
PG36:5	0.00954169	0.002698	0.00468217	0.000675073	0.000783965	0.00138577
PG36:4	0.0383572	0.00820125	0.00729921	0.00342726	0.00193078	0.00172294
PG36:3	0.035886	0.0203419	0.00478614	0.003335	0.0047713	0.000498457
PG36:2	0.0206292	0.0261449	0.00893563	0.00330572	0.00480629	0.000838241
PG36:1	0.0597828	0.0373895	0.0695632	0.00881746	0.00235667	0.00401831
PG36:0	0.290542	0.162481	0.294389	0.0381829	0.00747615	0.0383751
PI32:2	0.028038	0.0292701	0.0147559	0.00211583	0.0048004	0.00150114
PI32:1	0.0229673	0.196528	0.0189285	0.0033739	0.0321081	0.00378573
PI32:0	0.00517096	0.030597	0.019513	0.00297029	0.00716265	0.00163539
PI33:3	0.00144746	0.00759874	0.000173733	0.000727938	0.00226473	0.000347465
PI33:2	0.0259094	0.184958	0.0251632	0.0014523	0.0333465	0.00622689
PI33:1	0.00627205	0.598352	0.00906449	0.00254205	0.133489	0.00294346
PI33:0	0.00135844	0.053946	0.00278038	0.000994438	0.00818044	0.00149629
PI34:3	0.224057	0.172678	0.0442762	0.0205221	0.0374614	0.00507691
PI34:2	3.24093	3.11359	2.28666	0.29216	0.562183	0.221657
PI34:1	0.795399	4.8658	1.23486	0.0488545	0.908808	0.133485
PI34:0	0.0518475	0.425261	0.108158	0.00627357	0.0937253	0.00839144
PI35:3	0.00232863	0.191425	0.000759643	0.000736361	0.0392966	0.000283637
PI35:2	0.0157291	0.728679	0.0121844	0.000728368	0.149409	0.00167591
PI35:1	0.00842427	0.68209	0.0119038	0.00190253	0.117771	0.00419282
PI35:0	0.000851939	0.0683681	0.00181328	0.000428915	0.013554	0.000575489
PI36:5	0.0214149	0.00714489	0.00384248	0.00231883	0.0027566	0.00156083
PI36:4	0.100051	0.10073	0.0401753	0.00889977	0.0227411	0.00904057
PI36:3	0.206831	0.426157	0.107736	0.020361	0.0793171	0.00750666
PI36:2	0.127922	0.496167	0.110553	0.0176605	0.0900054	0.00882767
PI36:1	0.0362093	0.0942824	0.0479007	0.0052728	0.0146773	0.0048207
MGDG30:2(16:0/14:2)	0.0422414	0.0157142	0.0271712	0.00946427	0.00347298	0.00286253
MGDG30:1(16:0/14:1)	0.01144	0.022328	0.0155507	0.00131022	0.00588014	0.00430427
MGDG31:4(18:2/13:2)	0.000540497	0.00159378	0.000546668	0.000329559	0.000307161	0.000131967
MGDG31:3(18:2/13:1)	0.000444525	0.0130194	0.000781442	0.000446911	0.00300368	0.000472809
MGDG32:5(18:2/14:3)	0.0170786	0.00682785	0.00252483	0.00199366	0.000641894	0.00115509
MGDG32:4(18:2/14:2)	0.187925	0.170898	0.0943106	0.0189738	0.025596	0.00804378
MGDG32:3(18:1/14:2)	0.0246149	0.0873225	0.0309179	0.00566055	0.0168256	0.00296017
MGDG32:3(18:2/14:1)	0.0298966	0.0932163	0.0355686	0.00607434	0.0179613	0.00306043
MGDG32:2(18:1/14:1)	0.0149771	0.0804865	0.0300736	0.00231311	0.0138832	0.00591509
MGDG32:2(18:2/14:0)	0.0272419	0.0492448	0.0525443	0.00497724	0.00912763	0.0109475
MGDG34:6(18:3/16:3)	0.17482	0.0180128	0.044184	0.0222211	0.00563357	0.00784025
MGDG34:6(16:0/18:6)	0.0397997	0.00757834	0.00321881	0.00666654	0.00246298	0.00109682
MGDG34:5(18:1/16:4)	0.0104709	0.0321876	0.0127385	0.00107401	0.00752656	0.00287276
MGDG34:5(18:2/16:3)	0.0179212	0.00543069	0.037044	0.00106125	0.00120096	0.00576844
MGDG34:5(18:3/16:2)	0.0181525	0.00850021	0.0232701	0.00169857	0.00186011	0.00357812
MGDG34:5(17:0/17:5)	0.00045448	0.000965253	0.000782692	0.000385036	0.000429789	0.000478488
MGDG34:4(18:1/16:3)	0.00681219	0.0120509	0.0144903	0.00142695	0.00229074	0.00188554
MGDG34:4(18:2/16:2)	0.0196394	0.0175933	0.0401156	0.00346097	0.00483093	0.00591965
MGDG34:4(18:3/16:1)	0.032388	0.0263582	0.0220094	0.00399916	0.00606928	0.00339615
MGDG34:3(18:1/16:2)	0.00647174	0.0252968	0.0264218	0.00162827	0.00512595	0.00306943
MGDG34:3(18:2/16:1)	0.00651196	0.133907	0.0308528	0.00196475	0.0252616	0.00527201
MGDG34:3(18:3/16:0)	0.0951341	0.119619	0.0499191	0.0104962	0.0204801	0.00843782
MGDG34:2(18:1/16:1)	0.00916615	0.10025	0.0332263	0.00211364	0.0206534	0.00454951
MGDG34:2(16:0/18:2)	0.0265838	0.21869	0.151961	0.00417592	0.0533748	0.0203405
MGDG34:1(18:1/16:0)	0.0174585	0.174636	0.0642547	0.00281617	0.0401759	0.00817103
MGDG35:6(18:1/17:5)	0.0218918	0.0178537	0.027051	0.00607716	0.0028144	0.00192164
MGDG36:6(18:2/18:4)	0.163417	0.0395251	0.0343629	0.0186025	0.0108723	0.003773
MGDG36:6(18:3/18:3)	2.52836	0.588744	0.520243	0.340436	0.142844	0.0621367
MGDG36:6(17:0/19:6)	0.00946704	0.00315646	0.00310754	0.00216319	0.000709185	0.00101219
MGDG36:6(15:0/21:6)	0.0181807	0.00582189	0.00413313	0.00196196	0.00198559	0.000279619
MGDG36:5(18:2/18:3)	0.154492	0.354132	0.262673	0.0210155	0.0694896	0.0242012
MGDG36:5(18:4/18:1)	0.00916595	0.0167952	0.0113822	0.000995082	0.00293596	0.00213095
MGDG36:4(18:2/18:2)	0.0619974	2.30943	0.657566	0.0142064	0.460908	0.0850032
MGDG36:4(18:3/18:1)	0.0320154	0.485267	0.0897034	0.00453577	0.0966697	0.00990753
MGDG36:3(18:0/18:3)	0.00564442	0.0321992	0.0104493	0.000941588	0.00736354	0.00415828
MGDG36:3(18:2/18:1)	0.0283395	3.28811	0.214374	0.00565418	0.733566	0.0244883
DGDG34:4(18:3/16:1)	0.0372887	0.00419688	0.00450581	0.00380656	0.00110442	0.000843981
DGDG34:3(18:3/16:0)	0.140275	0.0302188	0.0226118	0.0182496	0.00714764	0.00425911
DGDG34:3(16:1/18:2)	0.00684554	0.0516376	0.00956951	0.00148509	0.00931401	0.00138709
DGDG34:2(18:2/16:0)	0.0204846	0.105105	0.0949668	0.00192499	0.0200676	0.00653266
DGDG34:1(16:0/18:1)	0.0299292	0.396674	0.224859	0.000226813	0.0721356	0.0173059
DGDG35:3(16:0/19:3)	0.00111978	0.00222456	0.00258876	0.00031308	0.000245225	0.000656059
DGDG36:6(21:4/15:2)	0.00297961	0.000316532	0.000258418	0.000837227	0.000166601	0.000125981
DGDG36:6(18:2/18:4)	0.12662	0.00530215	0.00751476	0.0100578	0.00163694	0.00204074
DGDG36:6(18:3/18:3)	1.32419	0.0448072	0.0853267	0.130827	0.00726668	0.00847799
DGDG36:5(18:2/18:3)	0.0824923	0.0680898	0.0789672	0.00448498	0.0155283	0.00970196
DGDG36:4(18:2/18:2)	0.0250422	0.818929	0.361936	0.00419387	0.183487	0.0346444
DGDG36:4(18:3/18:1)	0.0158805	0.149586	0.0520602	0.00290588	0.0334527	0.00727522
DGDG36:2(18:0/18:2)	0.0026474	0.0513335	0.0266835	0.000787745	0.0137903	0.00302253
TAG50:3(18:2)	0.731127	0.503221	0.997844	0.0453643	0.059268	0.0806102
TAG50:3(18:1)	1.25441	0.736747	1.38539	0.106847	0.0805266	0.131894
TAG50:2(16:0)	0.830814	0.921428	3.72554	0.055097	0.105315	0.263997
TAG50:2(18:2)	0.438518	0.36633	1.89875	0.0156963	0.0398252	0.109362
TAG50:2(18:1)	4.55848	1.69676	3.08818	0.290829	0.14014	0.206852
TAG50:1(18:1)	1.04803	0.695203	1.90883	0.0654787	0.0602657	0.160739
TAG50:0(16:0)	0.326441	0.245167	0.46891	0.0288339	0.03165	0.0322133
TAG52:8(18:3)	0.0128622	0.00518337	0.0119202	0.00167126	0.00114186	0.00246203
TAG52:8(18:2)	0.00956723	0.0140667	0.0184651	0.00171751	0.00162191	0.00316616
TAG52:7(18:3)	0.0373074	0.0147369	0.0301535	0.00382058	0.00360711	0.00840704
TAG52:6(16:0)	0.108714	0.0136876	0.0220481	0.00823468	0.00474649	0.0048528
TAG52:6(18:3)	0.300117	0.0348679	0.0748966	0.0211444	0.00962446	0.00997726
TAG52:6(18:2)	0.0756948	0.0394257	0.194696	0.0062172	0.0055855	0.0246514
TAG52:5(16:0)	0.508723	0.0817573	0.37141	0.0432043	0.00888728	0.0166343
TAG52:5(18:3)	0.788518	0.157621	0.540465	0.0336166	0.0192072	0.0181985
TAG52:5(18:2)	0.679981	0.327968	1.09646	0.0597353	0.0432164	0.105947
TAG52:5(18:1)	0.28781	0.115466	0.327159	0.0303382	0.0121625	0.0159296
TAG52:4(16:0)	2.02618	0.61923	4.50166	0.0891734	0.0347889	0.465706
TAG52:4(18:3)	1.70544	0.311162	0.796012	0.0935824	0.00990107	0.0431121
TAG52:4(18:2)	2.32444	1.64547	10.2679	0.0849139	0.162931	0.579279
TAG52:4(18:1)	1.82594	0.86988	1.6922	0.0764605	0.0677899	0.105856
TAG52:3(18:3)	0.237817	0.111978	0.266305	0.0617844	0.0146227	0.070653
TAG52:3(18:2)	5.02494	2.65192	11.4008	0.348466	0.211221	0.781048
TAG52:3(18:1)	6.49058	4.18867	13.734	0.417001	0.387164	0.975406
TAG52:2(18:1)	15.0016	5.32853	16.2768	0.670289	0.410164	1.55968
TAG52:1(18:1)	1.43431	0.674582	1.97562	0.0481642	0.0614988	0.149733
TAG54:9(18:3)	0.0436684	0.0134017	0.016189	0.00631424	0.00519155	0.00317545
TAG54:8(18:3)	0.0984285	0.00676772	0.0212326	0.0122843	0.00194505	0.0037456
TAG54:8(18:2)	0.0707869	0.00912415	0.0209902	0.0118429	0.00230632	0.00343592
TAG54:7(18:3)	0.496529	0.027214	0.176938	0.071634	0.00628978	0.0194988
TAG54:7(18:2)	0.29992	0.0339908	0.384607	0.046305	0.00413588	0.0167483
TAG54:7(18:1)	0.281236	0.0153811	0.0315097	0.0227218	0.00376978	0.00919176
TAG54:6(18:3)	0.925616	0.0713146	0.476226	0.088499	0.0118533	0.0607044
TAG54:6(18:2)	1.51057	0.259913	3.8853	0.176397	0.022857	0.337794
TAG54:6(18:1)	1.26066	0.0929359	0.679194	0.13501	0.0107845	0.0505912
TAG54:5(18:3)	2.21277	0.153077	0.636558	0.210958	0.0257886	0.0997246
TAG54:5(18:2)	3.71382	1.14791	13.8788	0.482433	0.146359	1.66791
TAG54:5(18:1)	7.55504	0.939023	9.12385	1.04704	0.133158	1.20849
TAG54:4(18:3)	0.252657	0.0534986	0.129228	0.0431985	0.00511215	0.0191263
TAG54:4(18:2)	6.1387	2.08549	11.8051	0.577458	0.0423359	0.873294
TAG54:4(18:1)	12.7044	3.73203	19.2922	1.28901	0.124963	1.14847
TAG54:3(18:2)	0.677603	0.466789	1.70887	0.0764409	0.0539036	0.0880615
TAG54:3(18:1)	38.7516	6.66196	28.5028	4.42883	0.77331	1.78057
TAG54:2(18:1)	3.4893	1.32266	4.25701	0.455284	0.140549	0.401109
TAG54:1(18:1)	0.135635	0.125584	0.315662	0.0163835	0.0136662	0.0331754
TAG56:6(18:3)	0.00987892	0.00464937	0.00936059	0.00258357	0.00203081	0.00218608
TAG56:5(18:3)	0.0197477	0.0101777	0.0151127	0.00385555	0.000788031	0.00357127
PC34:3	0.910932	0.80182	0.310355	0.117107	0.0738725	0.049123
PC34:2	2.17225	2.70097	3.65961	0.216919	0.124071	0.412263
PC34:1	0.79442	3.38287	2.43468	0.108144	0.344923	0.233616
PC34:0	0.0940803	0.564266	0.331226	0.00564864	0.0776641	0.0573914
PC36:6	1.03928	0.119264	0.0654026	0.0840082	0.0271952	0.0150505
PC36:5	4.41079	0.462236	0.48728	0.433509	0.0244821	0.0993982
PC36:4	7.19516	7.19858	5.39661	0.772914	0.3294	0.60036
PC36:3	2.0522	10.9745	4.9783	0.229844	0.572364	0.398493
PC36:2	0.571485	7.54644	2.99768	0.0522354	0.363035	0.196737
PC36:1	0.256881	1.52506	0.795373	0.0732139	0.0661818	0.130046
PC36:0	1.12771	0.756649	1.27374	0.193985	0.051413	0.0916141
PS 34:2	0.590108	0.101975	0.422681	0.0691364	0.0195672	0.0288239
PS 34:1	0.0802033	0.488006	0.194165	0.00717293	0.0840196	0.0102722
PS 36:2	0.0144889	0.021123	0.0257486	0.00170255	0.00384989	0.00154597
PS 36:1	0.00294194	0.00948575	0.0104481	0.000304054	0.00146504	0.000607735
PA32:2	0.000208764	0.000137333	0.000368866	2.27016e-05	2.428e-05	1.44754e-05
PA32:1	0.000532922	0.000429524	0.000267804	7.40415e-05	7.3542e-05	1.49964e-05
PA32:0	0.000222281	0.000105892	0.000192023	3.35315e-05	1.92156e-05	1.37621e-05
PA34:3	0.00143507	0.00039056	0.000465688	0.000200596	6.66996e-05	4.15665e-05
PA34:2	0.0106308	0.00236383	0.00972536	0.0013403	0.00043051	0.000342822
PA34:1	0.00254387	0.00623015	0.00433192	0.000269192	0.00117001	0.0002317
PA36:6	0.000457171	3.84956e-05	8.25083e-05	5.72396e-05	4.6838e-06	1.1477e-05
PA36:5	0.00172572	0.000263378	0.000524493	0.000252683	5.59832e-05	3.52877e-05
PA36:4	0.00404988	0.00220075	0.00423064	0.000506898	0.000400806	0.000202208
PA36:3	0.00331095	0.00470141	0.00470556	0.000328877	0.000839405	0.000205251
PA36:2	0.00425608	0.00403731	0.00340175	0.000474433	0.000703599	0.000205559
PA36:1	0.00131395	0.000639814	0.000646681	0.000162872	0.000108613	5.31949e-05
PA38:4	2.97123e-05	6.39512e-05	3.2009e-05	2.11905e-06	1.38968e-05	4.38993e-06
PA38:3	4.82261e-05	4.59033e-05	3.64008e-05	5.43461e-06	8.23884e-06	1.19491e-06
PA38:2	9.74412e-05	6.63392e-05	6.50148e-05	1.16977e-05	1.47903e-05	8.89851e-06
PA38:1	0.000152505	7.5021e-05	0.000124283	1.53337e-05	1.67209e-05	5.43328e-06
PA40:3	4.47417e-05	2.84943e-05	5.875e-05	7.75952e-06	4.58887e-06	5.00415e-06
PA40:2	0.000109684	5.28091e-05	9.41037e-05	1.44025e-05	1.00511e-05	9.24847e-06
PA40:1	0.00305445	0.000260733	0.00113257	0.000395095	4.83588e-05	3.91583e-05
CL72:11(18:3)	0.0420975	0.0292958	0.0260236	0.00738116	0.00647329	0.00161021
CL72:11(18:2)	0.0191521	0.0185605	0.0128954	0.00338737	0.00438866	0.000747537
CL72:11(18:1)	0.00499304	0.0101919	0.00325527	0.000939325	0.00193918	0.000245137
CL72:11(18:0)	0.000340664	0.000346508	0.000397636	7.22399e-05	8.37387e-05	3.87019e-05
CL72:10(18:3)	0.0307035	0.0683383	0.0408171	0.00547304	0.0138294	0.00304658
CL72:10(18:2)	0.0275336	0.0977198	0.0499799	0.00473787	0.0209655	0.0036397
CL72:10(18:1)	0.00423144	0.00258675	0.00104696	0.000726307	0.000485111	6.80564e-05
CL72:10(18:0)	0.00193481	0.00176821	0.00231333	0.000391715	0.000343887	0.000190686
CL72:9(18:3)	0.0175385	0.0548726	0.0291675	0.0029228	0.011532	0.00216964
CL72:9(18:2)	0.0228056	0.181745	0.0900984	0.00419871	0.0351166	0.0060359
CL72:9(18:1)	0.00795439	0.00445553	0.00198785	0.00139279	0.000934152	0.000147877
CL72:9(18:0)	0.00052949	0.000430625	0.000547235	9.41966e-05	9.20197e-05	5.68168e-05
CL72:8(18:3)	0.00795787	0.0112738	0.00567239	0.00130529	0.00225566	0.000485976
CL72:8(18:2)	0.0119938	0.135279	0.0713658	0.00201826	0.0277931	0.00464687
CL72:8(18:1)	0.00790796	0.0082624	0.00369951	0.00134556	0.00165797	0.000238876
CL72:8(18:0)	0.000286173	0.000144231	0.000155067	4.21179e-05	2.88304e-05	1.16282e-05
DGTS(36:1)	5.2582e-06	1.9842e-06	6.1265e-06	4.98189e-07	6.476e-07	6.06149e-07
DGTS(36:2)	2.71175e-05	1.11236e-06	1.41516e-05	2.56421e-06	2.2297e-07	8.12996e-07
DGTS(36:3)	9.6602e-06	1.54962e-07	6.21501e-07	1.63849e-06	6.19169e-08	1.19541e-07
DGTS(38:1)	4.67091e-05	1.96986e-05	0.000106316	7.14469e-06	3.26013e-06	5.41994e-06
DGTS(38:2)	0.000344425	2.00447e-05	0.000536701	4.6286e-05	3.77839e-06	4.49519e-05
DGTS(38:3)	0.000126118	4.33802e-06	3.48086e-05	1.81621e-05	1.09518e-06	2.93408e-06
DGTS(40:3)	0.000248204	2.94949e-05	0.000201476	3.45153e-05	7.30979e-06	8.18294e-06
DGTS(40:4)	0.000885865	1.67737e-05	0.000525569	0.000130582	4.03714e-06	2.15252e-05
DGTS(40:5)	0.000334063	3.87744e-06	2.7413e-05	5.58531e-05	9.26245e-07	7.4276e-07
DGTS(42:2)	1.21778e-05	7.81395e-07	2.97038e-06	2.02718e-06	2.39962e-07	2.61362e-07
DGTS(42:3)	7.83548e-06	2.62851e-07	6.48152e-07	5.7616e-07	1.18508e-07	1.81494e-07
DGTS(44:3)	1.62963e-05	6.82598e-07	3.42845e-06	5.06689e-06	2.63227e-07	1.04518e-06
DGTS(44:4)	5.9466e-06	2.14081e-07	2.43193e-07	1.80965e-06	7.91794e-08	9.67084e-08

## Sheet: Table S5
Table S5. The RNA-seq data for the putative genes in glycerolipid metabolism of A. protothecoides grown for 96 hours under low and high temperature stress. LT: low temperature; NT: normal temperature; HT: high temperature.
Pathway	Gene ID	Abbreviation	Putative Function	log2 FC (LT/NT)	log2 FC (HT/NT)	RPKM_LT	RPKM_NT	RPKM_HT
Glycerol 3-phosphate biosynthesis
	F751_5262	GK	Glycerol kinase			124.38	101.415	95.869
	F751_1461	G3PDH	Glycerol-3-phosphate dehydrogenase SDP6	0.6074	1.5555	416.71	255.016	562.303
	F751_3648	G3PDH	Glycerol-3-phosphate dehydrogenase [NAD(P)+]	0.8008	1.4278	851.454	455.555	917.706
	F751_6745	G3PDH	Glycerol-3-phosphate dehydrogenase [NAD(P)+]	0.46126	-0.56043	19.3543	13.1037	6.69485
TAG biosynthesis
	F751_0154	ATS1	Glycerol-3-phosphate acyltransferase	1.1976	1.6687	80.9755	32.9034	78.5036
	F751_5853	GPAT3	Glycerol-3-phosphate acyltransferase 3	-0.65703	0.42577	79.997	117.56	118.381
	F751_2851	AGPAT1	1-acyl-sn-glycerol-3-phosphate acyltransferase 1	0.26556		47.7988	37.0467	25.4077
	F751_2852	AGPAT1	1-acyl-sn-glycerol-3-phosphate acyltransferase 1	1.0088		63.8184	29.5662	18.0854
	F751_3831	SLC1	1-acyl-sn-glycerol-3-phosphate acyltransferase	0.55019	1.7513	103.643	65.9745	166.621
	F751_3591	MBOAT2	Membrane-bound O-acyltransferase domain-containing protein 2	0.37814	-1.3127	84.2854	60.4507	18.2361
	F751_2508	LPCT4	Lysophospholipid acyltransferase LPCAT4		0.98716	41.1693	37.9313	56.4386
	F751_1569	PPC1B	Phosphatidate phosphatase PPAPDC1B	0.48712	1.0668	94.0623	62.5398	98.4664
	F751_5459	PP	PA-phosphatase related-family protein	-0.21007	-0.59934	104.731	112.924	56.0422
	F751_6812	LPIN3	Phosphatidate phosphatase LPIN3	-0.52115		47.9622	64.1532	38.5796
	F751_1386	DGAT1a	Diacylglycerol O-acyltransferase 1	0.57174	-2.0836	26.8173	16.8189	2.99557
	F751_6502	DGAT1b	Diacylglycerol O-acyltransferase 1	-0.61919		97.8929	140.158	126.046
	F751_0071	DGAT2	Diacylglycerol O-acyltransferase 2	-0.44312		95.4494	120.929	79.9143
	F751_5471	PES1	Acyltransferase-like protein		3.0369	12.0266	11.5572	71.5328
	F751_0680	LCAT/PDAT	Lecithin-cholesterol acyltransferase-like 4	-0.90636	0.89952	28.7199	50.1747	70.2659
	F751_5763	Caleosin	Caleosin	-2.2544	0.71995	16.9457	75.3774	93.004
	F751_1067	MLDP	Major lipid droplet protein		-0.36549	884.572	938.583	547.109
Phospholipids biosynthesis
	F751_1887	DAGK	Diacylglycerol kinase 1	-0.96692		21.7998	39.7094	25.835
	F751_4726	CDS1	Phosphatidate cytidylyltransferase	1.0776	-2.4516	52.7796	23.3143	3.21635
	F751_5891	CDSA	Phosphatidate cytidylyltransferase	-0.2768	-1.0802	75.0026	84.708	30.0986
	F751_0445	PIS	CDP-diacylglycerol-inositol 3-phosphatidyltransferase 1	1.5005	0.47305	115.566	38.0669	39.6831
	F751_6371	PSS	Phosphatidylserine synthase 2	0.66038	0.60493	95.3075	56.2259	64.1115
	F751_5226	PSD	Phosphatidylserine decarboxylase proenzyme 3	0.65974	-0.97228	45.0808	26.5963	10.183
	F751_1689	EKI	Ethanolamine kinase A	0.40198		81.615	57.5545	34.178
	F751_1475	ECT	Ethanolamine-phosphate cytidylyltransferase	0.61932		64.5952	39.1968	23.4253
	F751_5852	PEAMT	Phosphoethanolamine N-methyltransferase	0.96999	-1.1802	209.297	99.6253	32.9512
	F751_6413	CKI/EKI	Choline/ethanolamine kinase	0.85693	0.6279	46.538	23.952	27.7998
	F751_1818	CCT	Choline-phosphate cytidylyltransferase B	-1.0219	1.5316	74.2436	140.519	304.909
	F751_5940	PLMT	Phosphatidyl-N-methylethanolamine N-methyltransferase	0.57497	0.4571	100.953	63.1559	65.0553
	F751_0410	PGPS	CDP-diacylglycerol-glycerol-3-phosphate 3-phosphatidyltransferase	0.53964	0.59911	77.6275	49.7816	56.5378
	F751_5216	PGPS	CDP-diacylglycerol-glycerol-3-phosphate 3-phosphatidyltransferase	1.2626		152.25	59.1518	51.3758
	F751_0645	PGPS	CDP-diacylglycerol-glycerol-3-phosphate 3-phosphatidyltransferase	-1.3437	-1.3864	16.1093	38.0936	10.9494
	F751_3869	PGPP	Phosphatidylglycerophosphatase	0.57089		41.5525	26.0708	20.0336
DGTS biosynthesis
	F751_5248	BTA1	Diacylglyceryl-N,N,N-trimethylhomoserine synthesis protein	2.2328	1.9053	6.16293	1.22181	3.43315
Cardiolipin biosynthesis and remodeling
	F751_2821	CLS1	Cardiolipin synthase 1	-0.38021	0.54351	31.6873	38.4339	42.0483
	F751_2699	TAZ	Tafazzin-like protein	1.2111	-1.0229	43.0183	17.3244	6.41389
	F751_4813	CLD	Cardiolipin-specific deacylase			26.4764	27.2157	24.8314
MGDG, DGDG and SQDG biosynthesis
	F751_2604	MGD1	Monogalactosyldiacylglycerol synthase 1	1.8664		78.7701	20.129	20.2949
	F751_2605	MGD	Monogalactosyldiacylglycerol synthase	1.5891	0.57014	101.88	31.5767	35.1689
	F751_0628	DGD1	Digalactosyldiacylglycerol synthase 1	0.39696	-0.83429	34.7176	24.5815	10.3888
	F751_6993	AGAL	Alpha-galactosidase	-0.85422	-0.59463	65.6001	110.512	54.8294
	F751_4044	SQD1	UDP-sulfoquinovose synthase	0.30339		129.416	97.7522	82.7681
	F751_5845	SQD2	Sulfoquinovosyltransferase		0.52123	71.408	73.1653	78.9706
Lipase
	F751_5171	SDP1	Triacylglycerol lipase SDP1		1.2369	9.54841	9.38844	16.6838
	F751_6987	SDP1	Triacylglycerol lipase SDP1	-0.97484	-1.0725	40.6356	74.4407	26.6585
	F751_0386	LIPG	Gastric triacylglycerol lipase	-1.596	0.7148	42.7304	120.386	148.335
	F751_1012	LIPG	Gastric triacylglycerol lipase		-0.53021	23.0722	24.0578	12.52
	F751_0658	TAGL	Triacylglycerol lipase-like protein/DnaJ-like protein subfamily B member 4	0.25068	-0.93004	29.6244	23.2101	9.16201
	F751_3999	DAGLα	Sn1-specific diacylglycerol lipase alpha	-1.397	-1.785	5.28881	12.9817	2.84452
	F751_0771	DAGLα	Sn1-specific diacylglycerol lipase alpha	-0.79897	-0.67329	30.0757	48.7715	22.9675
	F751_4926	DAGLα	Sn1-specific diacylglycerol lipase alpha	-1.1418	-0.50483	42.6504	87.7242	46.4174
	F751_5926	DAGLα	Sn1-specific diacylglycerol lipase alpha	-0.85822	-0.91774	13.8421	23.3843	9.33751
	F751_5384	DAGLβ	Sn1-specific diacylglycerol lipase beta	-0.88438	-0.79814	22.6052	38.8901	16.8226
	F751_4025	DAGLβ	Sn1-specific diacylglycerol lipase beta	-1.4953		37.8952	99.5688	64.972
	F751_3339	MAGL	Monoglyceride lipase	-0.87908	-0.45041	45.5915	78.1608	42.9661
	F751_4087	MAGL	Monoglyceride lipase	-0.3957	0.94987	73.8429	90.5282	131.186
	F751_6375	LIP	Lipase	-0.40562		44.9028	55.4427	44.4991
	F751_3561	LIP	Lipase	-2.1374	0.55413	60.1073	246.458	271.093
	F751_6933	GDL88	GDSL esterase/lipase At5g62930	0.81667		58.426	30.9228	18.9854
	F751_1009	LICH	Lysosomal acid lipase/cholesteryl ester hydrolase	-1.2145	-0.83449	26.9882	58.3632	24.5958
	F751_1156	LICH	Lysosomal acid lipase/cholesteryl ester hydrolase	-2.1533	1.7947	14.2664	59.1265	153.763
	F751_0502	PLA1	Phospholipase A(1) DAD1	-0.48168	0.46685	28.8171	37.5066	39.0509
	F751_0503	PLA1	Phospholipase A(1) DAD1	-0.96138		23.5516	42.7404	26.6632
	F751_0504	PLA1	Phospholipase A(1) DAD1	-1.3367	-1.5183	9.58682	22.5826	5.93528
	F751_2084	PLA1	Phospholipase A(1) DAD1	-0.62021		21.9232	31.4164	27.5027
	F751_1005	PLA1	Phospholipase DDHD1	-0.26453	-0.96409	27.3982	30.6692	11.8434
	F751_6312	PLA2	Calcium-independent phospholipase A2-gamma	-1.5032		14.1493	37.3841	22.269
	F751_5951	PLD	Phospholipase D	-0.75526	-1.8272	60.8267	95.6727	20.3076
	F751_1306	PLPL1	Patatin-like phospholipase domain-containing protein 1	-0.96374	-0.9907	7.78965	14.1632	5.36648
	F751_5696	PLB	Phospholipase B-like 1	-0.47522	1.0863	1132.76	1467.98	2340.29
	F751_4120	PLAP	Phospholipase A-2-activating protein	-0.34972	2.7029	36.0211	42.7781	209.874
	F751_3559	LPLII	Lysophospholipase II	1.3218	0.58521	105.249	39.2419	44.1248
	F751_3044	LPLH	Lysophospholipid hydrolase		1.0222	42.5083	39.2287	60.187
Lipid transport
	F751_1235	ACBP	Acyl-CoA-binding protein	-0.36209		2793.36	3345.38	2200.16
	F751_2578	ACBP	Acyl-CoA-binding protein		0.63798	321.313	271.681	316.941
	F751_4226	ACBP	Acyl-CoA-binding protein	0.9759		921.941	436.834	359.298
	F751_5032	ACBP5	Acyl-CoA-binding domain-containing protein 5	0.30264	-0.87744	101.262	76.5292	31.3412
	F751_1055	ACBP6	Acyl-CoA-binding domain-containing protein 6			40.1608	42.5221	36.5606
	F751_2517	TGD1	Protein TRIGALACTOSYLDIACYLGLYCEROL 1			108.176	93.957	64.7109
	F751_0093	TGD2	Protein TRIGALACTOSYLDIACYLGLYCEROL 2	-0.47554		122.185	158.341	110.614
	F751_2788	TGD3	Protein TRIGALACTOSYLDIACYLGLYCEROL 3	0.68861		74.205	42.9059	39.4497

## Sheet: Table S6
Table S6. Subcellular localization predictions for candidate proteins involved in glycerolipid metabolism in A. protothecoides.
Pathway	Gene name	Gene ID	Protein ID	Gene Function	Homolog	Plant-mPloc	mPLR-Loc	CELLO2GO	TargetP		Sum prediction
									Localization	Score
Glycerol 3-phosphate biosynthesis
	GK	F751_5262	KFM27926.1	Glycerol kinase		PM or M or PO	C	P	-	-	?
	G3PDH	F751_1461	KFM25847.1	Glycerol-3-phosphate dehydrogenase SDP6	M	M	M	M or P	M	0.805	M
		F751_3648	KFM26010.1	Glycerol-3-phosphate dehydrogenase [NAD(P)+]		P	C	C or M	-	-	C
		F751_6745	KFM22714.1	Glycerol-3-phosphate dehydrogenase [NAD(P)+]		P	P	M	-	-	P
TAG biosynthesis
	ATS1	F751_0154	KFM22407.1	Glycerol-3-phosphate acyltransferase	P	P or ER	P	C	-	-	P
	GPAT3	F751_5853	KFM27021.1	Glycerol-3-phosphate acyltransferase 3		ER	ER	PM	-	-	ER
	AGPAT1	F751_2851	KFM23592.1	1-acyl-sn-glycerol-3-phosphate acyltransferase 1	P	ER	P	PM	SP	0.919	P
		F751_2852	KFM23593.1	1-acyl-sn-glycerol-3-phosphate acyltransferase 1	P	ER	P	PM	SP	0.437	P
	SLC1	F751_3831	KFM28321.1	1-acyl-sn-glycerol-3-phosphate acyltransferase		P or ER	P or V	PM or M	SP	0.886	P
	MBOAT2	F751_3591	KFM25953.1	Membrane-bound O-acyltransferase domain-containing protein 2		G	P or ER or V	PM	-	-	?
	LPCT4	F751_2508	KFM25666.1	Lysophospholipid acyltransferase LPCAT4		ER	ER	PM or C	P	0.755	ER
	PPC1B	F751_1569	KFM28290.1	Phosphatidate phosphatase PPAPDC1B		PM or P or G	PM or P or V	PM	-	-	PM
	PP	F751_5459	KFM27894.1	PA-phosphatase related-family protein		PM or G or N	PM or P or V	PM	M	0.693	PM
	LPIN3	F751_6812	KFM23844.1	Phosphatidate phosphatase LPIN3		N	N	PM	M	0.556	?
	DGAT1a	F751_1386	KFM24121.1	Diacylglycerol O-acyltransferase 1		PM	ER	PM	-	-	PM
	DGAT1b	F751_6502	KFM28983.1	Diacylglycerol O-acyltransferase 1		PM or G	ER	PM or M	P	0.858	PM
	DGAT2	F751_0071	KFM22531.1	Diacylglycerol O-acyltransferase 2		-	ER	PM	-	-	ER	`
	PES1	F751_5471	KFM29115.1	Acyltransferase-like protein	P	-	P	PM or M	-	-	P
	LCAT/PDAT	F751_0680	KFM27994.1	Lecithin-cholesterol acyltransferase-like 4		PM or CW or P or M	P or C	PM	P	0.32	?
	Caleosin	F751_5763	KFM29325.1	Caleosin		PM or P	P or C or N	C or M	-	-	?
	MLDP	F751_1067	KFM23371.1	Major lipid droplet protein		C	-	M or P	-	-	?
Phospholipid biosynthesis
	DAGK	F751_1887	KFM25008.1	Diacylglycerol kinase 1		P	PM or P or V	PM	M	0.373	PM
	CDS1	F751_4726	KFM26233.1	Phosphatidate cytidylyltransferase		P	P or V	PM	-	-	P
	CDSA	F751_5891	KFM27059.1	Phosphatidate cytidylyltransferase		PM	PM	PM	SP	0.261	PM
	PIS	F751_0445	KFM23061.1	CDP-diacylglycerol-inositol 3-phosphatidyltransferase 1		PM	ER or G	PM	-	-	PM
	PSS	F751_6371	KFM28612.1	Phosphatidylserine synthase 2		G	ER	PM	-	-	?
	PSD	F751_5226	KFM28115.1	Phosphatidylserine decarboxylase proenzyme 3		P	C or V	PM or C or M	M	0.871	?
	EKI	F751_1689	KFM24810.1	Ethanolamine kinase A		P	P	C or PO	-	-	P
	ECT	F751_1475	KFM25861.1	Ethanolamine-phosphate cytidylyltransferase		P	M	M or N	-	-	M
	PEAMT	F751_5852	KFM27020.1	Phosphoethanolamine N-methyltransferase		C	C	C	-	-	C
	CKI/EKI	F751_6413	KFM22904.1	Choline/ethanolamine kinase		P	P	PO	-	-	P
	CCT	F751_1818	KFM24939.1	Choline-phosphate cytidylyltransferase B		P or N	P	C or N	-	-	P
	PLMT	F751_5940	KFM27902.1	Phosphatidyl-N-methylethanolamine N-methyltransferase		PM	ER	PM	-	-	ER
	PGPS	F751_0410	KFM23026.1	CDP-diacylglycerol-glycerol-3-phosphate 3-phosphatidyltransferase		N	PM	PM	-	-	PM
		F751_5216	KFM28105.1	CDP-diacylglycerol-glycerol-3-phosphate 3-phosphatidyltransferase		PM or G	PM	PM	-	-	PM
		F751_0645	KFM27959.1	CDP-diacylglycerol-glycerol-3-phosphate 3-phosphatidyltransferase	M	P	M	M	-	-	M
	PGPP	F751_3869	KFM28359.1	Phosphatidylglycerophosphatase		P	M	C or M	M	0.707	M
MGDG, DGDG and SQDG biosynthesis
	MGD1	F751_2604	KFM25762.1	Monogalactosyldiacylglycerol synthase 1	P	P	P	C	-	-	P
	MGD2	F751_2605	KFM25763.1	Monogalactosyldiacylglycerol synthase	P	P	P	M or N	-	-	P
	DGD1	F751_0628	KFM26760.1	Digalactosyldiacylglycerol synthase 1	P	P	P	M	-	-	P
	AGAL	F751_6993	KFM28226.1	Alpha-galactosidase		CW or C	P or Ex	C or P	-	-	?
	SQD1	F751_4044	KFM24019.1	UDP-sulfoquinovose synthase	P	P	P	M	-	-	P
	SQD2	F751_5845	KFM23788.1	Sulfoquinovosyltransferase	P	P	P	M	-	-	P
Cardiolipin biosynthesis and remodeling
	CLS1	F751_2821	KFM23562.1	Cardiolipin synthase 1		PM	M	PM	-	-	M
	TAZ	F751_2699	KFM26481.1	Tafazzin-like protein		ER	M	Ex	-	-	M
	CLD	F751_4813	KFM26320.1	Cardiolipin-specific deacylase	M	P	M	M or P	-	-	M
DGTS biosynthesis
	BTA1	F751_5248	KFM28137.1	Diacylglyceryl-N,N,N-trimethylhomoserine synthesis protein		P	P or C or N	PM	-	-	P
Lipase
	SDP1	F751_5171	KFM28060.1	Triacylglycerol lipase SDP1		P or V	P or PM or V	PM	SP	0.511	?
		F751_6987	KFM28220.1	Triacylglycerol lipase SDP1		N	P or PM or V	PM or N	-	-	?
	LIPG	F751_0386	KFM28762.1	Gastric triacylglycerol lipase		-	SP	SP or PM	-	-	?
		F751_1012	KFM23316.1	Gastric triacylglycerol lipase		N	P	PM or M	M	0.68	M
	TAGL	F751_0658	KFM27972.1	Triacylglycerol lipase-like protein/DnaJ-like protein subfamily B member 4		G	C	PM	-	-	?
	DAGLα	F751_3999	KFM25319.1	Sn1-specific diacylglycerol lipase alpha		P	PM	M	-	-	?
		F751_0771	KFM26839.1	Sn1-specific diacylglycerol lipase alpha		P	PM	C	M	0.602	?
		F751_4926	KFM26865.1	Sn1-specific diacylglycerol lipase alpha		P or N	PM	M	M	0.57	?
		F751_5926	KFM27819.1	Sn1-specific diacylglycerol lipase alpha		P	PM	PM	M	0.715	PM
	DAGLβ	F751_5384	KFM27528.1	Sn1-specific diacylglycerol lipase beta		P	PM	C or N	-	-	?
		F751_4025	KFM24000.1	Sn1-specific diacylglycerol lipase beta		P	PM	PM	M	0.637	PM
	MAGL	F751_3339	KFM23148.1	Monoglyceride lipase		-	P	C or M	-	-	?
		F751_4087	KFM28923.1	Monoglyceride lipase		-	P	C	-	-	?
	LICH	F751_1009	KFM23313.1	Lysosomal acid lipase/cholesteryl ester hydrolase		P or PO	P	M	M	0.747	?
		F751_1156	KFM27379.1	Lysosomal acid lipase/cholesteryl ester hydrolase		PM or P or C or Ex or M or N	P	PM or Lysosome	SP	0.796	?
	LIP	F751_6375	KFM28616.1	Lipase		P	Ex	PM	-	-	?
		F751_3561	KFM28731.1	Lipase		PM	Ex	Ex or PM	SP	0.958	?
	GDL88	F751_6933	KFM28166.1	GDSL esterase/lipase At5g62930		-	P	Ex or PM	M	0.557	?
	PLA1	F751_0502	KFM25475.1	Phospholipase A(1) DAD1	P	CW or P	P	PM	-	-	P
		F751_0503	KFM25476.1	Phospholipase A(1) DAD1	P	P	P	PM	-	-	P
		F751_0504	KFM25477.1	Phospholipase A(1) DAD1, partial	P	P	P	M	-	-	P
		F751_2084	KFM26497.1	Phospholipase A(1) DAD1	P	-	-	-	-	-	P
		F751_1005	KFM23309.1	Phospholipase DDHD1		P or C	C	C	-	-	C
	PLA2	F751_6312	KFM28791.1	Calcium-independent phospholipase A2-gamma		N or V	ER	PM or C	-	-	?
	PLD	F751_5951	KFM27913.1	Phospholipase D		C	P or Ex	C	-	-	C
	PLPL1	F751_1306	KFM27133.1	Patatin-like phospholipase domain-containing protein 1		P or V	C	P	P	0.808	P
	PLB	F751_5696	KFM27077.1	Phospholipase B-like 1		PO	Ex	C or M	-	-	?
	PLAP	F751_4120	KFM27541.1	Phospholipase A-2-activating protein		N	P or C or N	PM or C	-	-	?
	LPLII	F751_3559	KFM28729.1	Lysophospholipase II		P	C	C or M	M	0.625	C
	PLPL6	F751_3044	KFM24326.1	Lysophospholipid hydrolase		P	ER or M	PM or C	-	-	?
Lipid transport
	ACBP	F751_1235	KFM27458.1	Acyl-CoA-binding protein		N or PO	P or C	C or N	-	-	?
		F751_2578	KFM25736.1	Acyl-CoA-binding protein		N	Ex	C or M or N	-	-	?
		F751_4226	KFM22582.1	Acyl-CoA-binding protein		PO	ER or G	C	-	-	?
		F751_5032	KFM24190.1	Acyl-CoA-binding domain-containing protein 5		N	C	P	-	-	?
		F751_1055	KFM23359.1	Acyl-CoA-binding domain-containing protein 6		N	C	C			C
	TGD1	F751_2517	KFM25675.1	Protein TRIGALACTOSYLDIACYLGLYCEROL 1	P	PM	P	PM	M	0.929	P
	TGD2	F751_0093	KFM22460.1	Protein TRIGALACTOSYLDIACYLGLYCEROL 2	P	P or C or M	P	P or C or M	-	-	P
	TGD3	F751_2788	KFM27797.1	Protein TRIGALACTOSYLDIACYLGLYCEROL 3	P	P	P	P or C	M	0.342	P
Abbreviations:
C, Cytoplasmic; ER, Endoplasmic reticulum; Ex, Extracellular; G,Golgi-Apparatus; M, Mitochondrion; N, Nuclear; P, Plastid; PM, Plasmamembrane; PO, Peroxisome; V, Vacuole; SP, secretory pathway; ?, unknown; -, not detected; n.a., not applicable.
The subcellular localizations of proteins firstly adopted if the experimentally resolved localization of homologs in other eukarytoic organisms was known.

## Sheet: Table S7
Table S7. The relative transcript levels of 32 individual genes associated with lipid metabolism in response to low and high temperature stress in A. protothecoides grown for 168 hours. LT: low temperature; HT: high temperature.
Gene ID	Abbreviation	Putative Function	0h	LT-48 h	LT-96 h	LT-168 h	HT-48 h	HT-96 h	HT-168 h
F751_3636	BCCP1	Biotin carboxyl carrier protein of acetyl-CoA carboxylase	1	1.69196	1.60375	-0.264926	0.0373559	-2.86804	-4.71914
F751_6409	BCCP2	Biotin carboxyl carrier protein of acetyl-CoA carboxylase	1	1.80102	1.70618	0.80258	-0.318842	-2.86919	-4.35761
F751_4440	BC	Biotin carboxylase	1	1.09069	1.14014	0.567857	0.404156	-1.58762	-2.1507
F751_3660	KASII	3-oxoacyl-ACP synthase II	1	1.04274	0.562839	-0.4854	-1.02125	-3.6627	-5.18541
F751_0649	EAR	Enoyl-ACP reductase [NADH]	1	1.13306	1.66087	-0.0985383	-1.15751	-2.34412	-4.55523
F751_4313	FATA	Oleoyl-ACP thioesterase	1	1.80725	2.2067	2.68446	-0.776	-1.8927	-3.53671
F751_4884	ACC	Acetyl-CoA carboxylase	1	1.44117	-0.176116	-1.12173	2.06004	1.22592	-0.0779878
F751_4316	PKS	Polyketide synthase PksN	1	0.494046	-1.96547	-1.21079	0.792903	1.04626	-0.534465
F751_6205	VLCKCR2	Very-long-chain 3-oxoacyl-CoA reductase-like protein	1	-0.786562	-1.05633	-0.311273	-0.110724	-1.25808	-2.25414
F751_6284	VLCHCD	Very-long-chain (3R)-3-hydroxyacyl-CoA dehydratase PASTICCINO 2	1	0.00171123	-0.833282	0.553588	-0.159766	-1.8762	-2.19128
F751_6440	SAD1	Acyl-ACP desaturase 5	1	-7.51237	-6.06131	1.43495	-1.37996	-4.18685	-5.53327
F751_6504	FAD7	Omega-3 fatty acid desaturase	1	1.92728	1.45427	0.980121	-0.0832139	-3.12108	-5.55342
F751_0154	ATS1	Glycerol-3-phosphate acyltransferase	1	0.280792	-0.166893	0.148039	-0.0609615	-1.23667	-2.60253
F751_5853	GPAT3	Glycerol-3-phosphate acyltransferase 3	1	-0.205024	-0.46987	1.06966	0.169287	-1.17641	-2.05089
F751_3831	SLC1	1-acyl-sn-glycerol-3-phosphate acyltransferase	1	-1.28597	-1.06813	-1.57112	0.503324	-0.0459953	-1.60283
F751_2508	LPCT4	Lysophospholipid acyltransferase LPCAT4	1	-0.509729	-0.884643	-0.400029	2.20513	1.09867	-0.560319
F751_1569	PPC1B	Phosphatidate phosphatase PPAPDC1B	1	-0.543818	-0.102249	-0.467497	0.633359	-1.26013	-2.90709
F751_1386	DGAT1a	Diacylglycerol O-acyltransferase 1	1	1.19569	1.19455	0.394422	-0.906666	-2.26004	-3.64215
F751_6502	DGAT1b	Diacylglycerol O-acyltransferase 1	1	0.0210819	-0.133147	1.73818	1.02802	-0.714613	-1.24673
F751_0071	DGAT2	Diacylglycerol O-acyltransferase 2	1	0.841102	0.355622	0.757708	1.03454	-1.58196	-2.31491
F751_5471	PES1	Acyltransferase-like protein	1	-0.102297	-1.32164	-0.255161	2.10155	1.59822	-0.61123
F751_0680	LCAT/PDAT	Lecithin-cholesterol acyltransferase-like 4	1	-2.89957	-1.96702	0.266871	-0.795615	-1.15374	-2.10005
F751_2605	MGD2	Monogalactosyldiacylglycerol synthase	1	0.62191	0.0751336	0.291386	-0.185866	-3.01198	-4.55732
F751_1887	DAGK	Diacylglycerol kinase 1	1	-0.978644	0.447207	0.248651	0.807234	0.0125106	-0.265144
F751_4726	CDS1	Phosphatidate cytidylyltransferase	1	-0.0511626	-0.226988	-1.04046	0.429014	-1.58521	-3.91599
F751_5891	CDSA	Phosphatidate cytidylyltransferase	1	-0.632308	-0.716714	-0.467943	-1.02906	-2.44402	-4.82656
F751_6987	SDP1	Triacylglycerol lipase SDP1	1	-1.6414	-2.07623	-1.44037	-0.652528	-1.0403	-2.43695
F751_0771	DAGLα	Sn1-specific diacylglycerol lipase alpha	1	-0.887329	-0.0622054	-0.574478	1.23097	0.496378	-0.199599
F751_5696	PLB	Phospholipase B-like 1	1	-0.217342	-0.823973	-0.539024	-1.19224	-3.74961	-5.12747
F751_5463	ACOX4	Acyl-CoA oxidase 4	1	-1.32796	-2.21663	1.52658	-0.859266	-1.4287	-3.04344
F751_2570	MFP-a	Glyoxysomal fatty acid beta-oxidation multifunctional protein MFP-a	1	-0.232206	0.29593	-0.729036	1.34365	0.95509	-0.419255
F751_6219	DCI1	Δ3,5, Δ2,4-dienoyl-CoA isomerase	1	-0.377481	-0.69068	0.601546	-0.195786	-1.40741	-2.36763

## Sheet: Table S8
Table S8. Primers sequences used for RT-qPCR analysis.
Gene ID	Abbreviation	Primer sequences (forward primer)	Primer sequences (reverse primer)	Amplicon length (bp)
F751_0952	RPL32	CCACTCGTGAAGGTGAAGAG	CGGGAGTCAATACCCTTTGG	116
F751_2972	AP2-1	TGAGCTCATGGGTATGTCC	GCCTCATGGCGTTTAGTG	102
F751_3332	AP2-2	CATCTATCTGGGCCTGTTCATC	GTAGTCTCCCAGTGCAAAGTT	112
F751_3448	AP2-3	CGTGGAGGACCTTCCAAATATC	CTGGTGTAGTAGCCCAGAAAC	110
F751_4622	AP2-4	GTCGGAGTGCCAAGACAAA	TCACATGCTCTGGAGGTAGG	83
F751_3575	AP2-5	CTGTACGACGACGACTTCTTT	AGTCCATGTCAAAGGTCAGG	124
F751_4330	AP2-6	TACCTGGGCACGTTTGAGA	AGTTGGTGATGGCCTTTCTG	91
F751_4146	ERF1	TAAACGGAGTGGACCCAAGA	ACGTGCCTCGAAGATCCATA	103
F751_3946	ERF2	GAGACCTACCGCTGCATGTT	TCGGCGCTGAGATAGGACA	113
F751_1877	ERF3	TGTCCAAGGGTCGGAACAAA	TCCGCGGTGTCGAATGT	124
F751_4528	ERF4	AGCGACAGCCTGGAACACA	ATTTCCTCCTCGTCGTCCATGTC	89
F751_5470	ERF5	ATTTCGAGGCGATGTGTG	TTGAAGAAGCCTGGGTCTA	100
F751_1625	ERF6	GCGCCTACGACAAGATGAT	CGTAGTCCGAGTGGTCAAAG	90
F751_3367	MYB1	GGGCCAGATTAGCAAATACCA	CTTGAGTTCGCGCTTCTTCT	110
F751_3976	MYB2	CCACAGAACTGGAGTCTCATC	GGTGAAGGCCTCCTTCTTTA	114
F751_4808	MYB3	CGCCCATTCACATCGAGA	CAGTTCCGGCAGCTTGTA	80
F751_2710	MYB4	GACTTTGTGCCAGACCTT	TTCCTCTCCTCCACACTC	80
F751_6948	MYB5	GGTGAAGAACCACTGGAAT	CATGTAGCGCTTGAGTAGG	85
MT863608	MYB6	CGAAGTCCCATGCCGCTCA	TGTCGTTCCTCGCTCTCATTCAA	83
F751_3636	BCCP1	CACAGTGAAGAAGGGACAGAC	GCTCCGCGACAATCTTGA	104
F751_6409	BCCP2	CAGCGTGAAGAAGGGTCAG	CAGCACAGTCTGGTTGTACTC	139
F751_4440	BC	ACCCTGTGACGGAGATGAT	GTGGCCCTTGATCTTGATGT	110
F751_3660	KASII	ACGAGCCTTGGTCAATCC	TCAAAGCCTTCAATGTGGGT	83
F751_0649	EAR	CCTGCCCTGAACATCTTTGA	TGGGATATATGTGGGCAAACTC	103
F751_4313	FATA	ACATGAATGGGCACGTGAA	AAGTCGATCTCCACCTGGTA	106
F751_4884	ACC	GTGGAGATCAAGTTCAGGAA	GTGCCTCCCTCCTTCTTG	89
F751_4316	PKS	TGCACGACGTCTCCTGGTA	CGCACCACATCCACGAACT	91
F751_6205	VLCKCR2	CCCAATGTCACCCTCAAGAA	CGTAACCAGCGTTAAGGAAGA	118
F751_6284	VLCHCD	TCTGCGCTATGGTCACTTTG	GCACGATGAAGCCAGTGTAT	86
F751_6440	SAD1	TCTTCGAGTCCCAGATCCT	CGAAGAATGCCTCCGAGTT	96
F751_6504	FAD7	GCGACTACGGCATCTTCA	CAGGTTGTAGTGCGGGAT	89
F751_0154	ATS1	TGTGAGCGAGTGTTGATGC	GCCAAAGAGGTAGTAGTTGTACG	93
F751_5853	GPAT3	CCCATCGCCATCAAGTACAA	GCATGATCTTGAGCAGGTGA	91
F751_3831	SLC1	GGCAGTAGGCATGAAGAGATG	GCTGCGATGGTTGATCAGATA	100
F751_2508	LPCT4	AAGCTGATCCTCATGTTCCC	CGCAGCCATCACGATGTA	87
F751_1569	PPC1B	TTCCTCTGCCTCCTCATCA	GTGACCACAAAGGCAAAGATG	128
F751_1386	DGAT1a	GTGGCGACCATCATCATC	AAGGTGACAGCAATGTGAG	98
F751_6502	DGAT1b	CGCATTGGCAACGCTATT	CAGTCGTGGTAGTACAGCAT	80
F751_0071	DGAT2	GCTATGTGCCCATGCTCA	GCTCTCCGATCACGATGT	81
F751_5471	PES1	TTCCGCCTACTGAGCAATG	CCGCCATCCTCACAAACT	127
F751_0680	LCAT/PDAT	ACGCCAATGCCTCTTACAC	ACCAGGCCCACTCTTTCTA	100
F751_2605	MGD2	CGGCTTTGAGGAGCTGTATG	AACGGGTGAGGTCTGTGA	125
F751_1887	DAGK	TCCACGCTGACATTCTCG	GGTGCCAGCCAAGATGAA	107
F751_4726	CDS1	CTTCTTCCCTTCCTCCTTCTTC	AGCTAGATAGGCTGCAATGTC	106
F751_5891	CDSA	ACCGTGTTCGGTCTGATATAC	CAGAAGCTGCGAGTTGATTG	93
F751_6987	SDP1	TCCTTCGGCTTCTTCCACT	CTGCTCCCAGCCACGATG	80
F751_0771	DAGLα	GGCAACGCAGGCAAAGCT	TCGATGAAGGCATGAGAGAGTC	80
F751_5696	PLB	GCGCATCTACAAGCACTACA	CCCTGAGCTGAGGAGGTAAA	124
F751_5463	ACOX4	TGCCGATGTGGTCATTGT	TCTTGTGCTCGATCTTGGTG	110
F751_2570	MFP-a	ATGGTGTGGCCATCATCTC	ATTGCACCGTTCCAGAGTC	95
F751_6219	DCI1	GACTATGTGTCGGCATGGAA	AACACTGGTTTCCGCTTCT	92
